# Supplementary material for: Perception and Adoption of Good Agricultural Practices Among Family Farmers Supplying Fruits and Vegetables to Brazil’s School Feeding Program—A Mix-Method Study in the Federal District
Source: Foods. 2026 Apr 3;15(7):1225. doi: 10.3390/foods15071225 (PMC13073351; doi:10.3390/foods15071225)
Supplement: Supplementary file 1 [file foods-15-01225-s001.zip]

Archive with 1 entries (1 files):
- foods-4207546-supplementary.pdf
